# Supplementary material for: Methylation of SPARCL1 Is Associated with Oncologic Outcome of Advanced Upper Urinary Tract Urothelial Carcinoma
Source: Int J Mol Sci. 2019 Apr 3;20(7):1653. doi: 10.3390/ijms20071653 (PMC6480388; doi:10.3390/ijms20071653)
Supplement: Supplementary file 1 [file ijms-20-01653-s001.zip]

Archive with 2 entries (2 files):
- ijms-451070-sup R2 revision.docx
- ijms-451070-sup R2 revision.xlsx
