# Supplementary material for: Methylation of SPARCL1 Is Associated with Oncologic Outcome of Advanced Upper Urinary Tract Urothelial Carcinoma
Source: Int J Mol Sci. 2019 Apr 3;20(7):1653. doi: 10.3390/ijms20071653 (PMC6480388; doi:10.3390/ijms20071653)
Supplement: Supplementary file 1 [file ijms-20-01653-s001.zip › ijms-451070-sup R2 revision.xlsx]

## Sheet: TMA (2011~2012)
TMA number	age	gender	pathologic T stage	distant metastasis	immunoreactivity score
TM2011-01	59	female	1	0	0
TM2011-02	70	male	0	0	0
TM2011-03	76	female	2	1	0
TM2011-04	61	female	2	0	0
TM2011-05	77	male	0	0	0
TM2011-06	71	male	1	0	0.5
TM2011-07	64	male	3	0	0
TM2011-08	52	male	3	0	1
TM2011-09	57	male	0	1	0.33
TM2011-10	65	female	2	0	0.666667
TM2011-11	83	female	3	0	1.66667
TM2011-12	72	male	3	0	0.333333
TM2011-13	59	female	2	0	0
TM2011-14	43	male	0	0	1.33333
TM2011-15	64	female	0	0	1
TM2011-16	70	male	0	0	1.66667
TM2011-17	63	male	3	1	0.333333
TM2011-18	72	female	1	0	1
TM2011-19	85	male	3	0	1.66667
TM2011-20	81	female	3	0	0.333333
TM2011-21	68	male	0	0	0.333333
TM2011-22	62	male	2	0	2.33333
TM2011-23	86	male	1	1	0
TM2011-24	48	male	1	0	2.33333
TM2011-25	77	female	0	0	0.666667
TM2011-26	64	female	2	0	1
TM2011-27	61	male	2	0	1.33333
TM2011-28	70	male	2	1	0.666667
TM2011-29	73	female	2	0	2.66667
TM2011-30	59	male	1	0	0.666667
TM2011-31	59	male	2	0	0
TM2011-32	75	male	2	0	0
TM2011-33	67	male	3	0	0.666667
TM2011-34	63	female	3	0	1
TM2011-35	42	female	0	0	1
TM2011-36	76	female	2	0	1
TM2011-37	76	male	1	0	0.666667
TM2011-38	62	female	1	0	1.66667
TM2011-39	66	male	0	0	2.33333
TM2011-40	82	female	1	0	3
TM2011-41	67	male	0	0	1
TM2011-42	35	male	2	0	1.66667
TM2011-43	73	female	3	0	0
TM2011-44	69	male	3	0	1.33333
TM2011-45	57	female	3	1	1.5
TM2011-46	49	female	2	0	0
TM2011-47	75	female	1	0	2.33333
TM2011-48	60	male	0	1	2
TM2011-49	73	female	1	0	0
TM2011-50	77	female	2	0	0
TM2011-51	67	female	1	0	1.66667
TM2012-01	49	male	1	0	1
TM2012-02	64	male	2	0	1
TM2012-03	69	female	1	0	3
TM2012-04	62	female	3	0	0
TM2012-05	79	female	0	0	3
TM2012-06	55	female	2	0	1.66667
TM2012-07	71	female	2	0	3
TM2012-08	64	male	1	1	0
TM2012-09	93	male	1	0	1.66667
TM2012-10	60	male	4	0	2
TM2012-11	74	female	0	0	0.666667
TM2012-11	60	female	0	0	0.333333
TM2012-13	63	male	0	0	2.33333
TM2012-14	73	male	2	0	1.33333
TM2012-15	68	female	0	1	1
TM2012-16	67	female	4	0	0.333333
TM2012-17	72	female	3	1	1.66667
TM2012-18	80	male	3	0	1.66667
TM2012-19	76	female	1	0	2.33333
TM2012-20	71	female	4	0	1
TM2012-21	69	male	0	0	2.33333
TM2012-22	65	male	0	0	2.33333
TM2012-23	58	female	1	0	0.333333
TM2012-24	63	female	3	0	1
TM2012-25	83	female	4	0	1.66667
TM2012-26	70	female	1	0	2.33333
TM2012-27	78	female	4	0	0.333333
TM2012-28	61	female	2	0	1
TM2012-29	63	female	1	0	0.666667
TM2012-30	80	male	2	0	0.666667
TM2012-31	75	female	2	0	2.33333
TM2012-32	67	male	2	1	1
TM2012-33	63	female	0	0	3
TM2012-34	70	male	2	0	0.5
TM2012-35	80	female	0	0	0.333333
TM2012-36	67	female	0	1	0.333333
TM2012-37	80	female	0	0	2.66667
TM2012-38	82	female	1	0	0
TM2012-39	66	female	1	0	1.66667
TM2012-40	91	male	1	0	1.66667
TM2012-41	71	male	1	0	1
TM2012-42	78	female	0	0	1
TM2012-43	56	female	2	0	0
TM2012-44	48	female	3	0	0.666667
TM2012-45	69	male	1	0	1.33333
TM2012-46	80	female	0	0	3
TM2012-47	52	male	1	0	1.66667
TM2012-48	52	female	1	0	0.666667
TM2012-49	63	male	0	0	2.33333
TM2012-50	69	male	0	0	3
TM2012-51	77	female	2	0	1
TM2012-52	80	female	3	0	1

## Sheet: DNA methylation, pyrosequence
Numbering	operation date	age	gender	pathologic T stage	papillary	high grade	CpG site 1 Methylation (adjacent urothelium tissue)	CpG site 1 Methylation (tumour)	CpG site 2 Methylation (adjacent urothelium tissue)	CpG site 2 Methylation (tumour)	CpG site 3 Methylation (adjacent urothelium tissue)	CpG site 3 Methylation (tumour)	CpG site 4 Methylation (adjacent urothelium tissue)	CpG site 4 Methylation (tumour)
H0013	2015-12-17	82	female	0	1	1	43	78	55	87	57	78	52	91
H0015	2015-12-22	55	female	2	0	1	53	59	67	66	70	76	59	80
H0020	2015-12-28	67	male	0	1	1	48	77	62	88	54	80	58	92
H0022	2016-01-04	72	female	3	1	1	47	70	57	79	51	75	56	80
H0024	2016-01-06	66	male	3	1	1	58	80	65	97	59	82	56	84
H0039	2016-03-17	62	female	1	1	1	66	91	71	96	62	75	63	83
H0043	2016-03-25	51	female	0	1	1	52	80	61	92	61	83	57	89
H0058	2016-05-04	57	male	3	1	1	57	83	59	100	55	85	62	91
H0076	2016-05-31	58	female	3	0	1	54	73	62	87	54	73	57	74
H0080	2016-06-01	68	male	3	1	1	43	45	46	64	46	64	49	63
H0105	2016-07-26	66	male	3	0	1	46	60	52	67	51	54	54	67
H0110	2016-08-09	65	male	1	0	1	57	24	60	34	60	45	59	39
H0123	2016-09-02	63	male	3	0	1	43	47	54	56	54	64	53	60
H0139	2016-10-03	58	male	3	1	1	44	76	58	88	56	75	57	78
H0154	2016-12-02	87	male	3	1	1	64	77	65	91	59	74	62	63
H0155	2016-12-08	74	female	0	1	1	59	68	68	80	60	74	61	62
H0162	2017-01-06	66	male	3	1	1	58	50	69	60	66	56	62	62
H0179	2017-04-25	66	male	3	1	1	53	39	67	53	67	46	66	56
H0184	2017-04-28	79	male	4	1	1	54	75	58	87	56	81	57	79
H0185	2017-05-02	78	female	2	1	1	55	83	58	98	57	78	60	86
H0186	2017-05-05	74	female	4	1	1	52	70	58	92	56	81	59	81
H0188	2017-05-12	49	male	1	1	1	53	27	55	55	53	56	53	67
H0190	2017-05-17	77	male	0	1	1	54	76	60	89	66	82	60	67
H0195	2017-08-03	71	female	0	1	1	48	47	57	66	61	62	54	75
H0197	2017-08-08	87	female	0	1	1	51	31	59	58	53	67	54	65

## Sheet: QPCR
Numbering	operation date	age	gender	pathologic T stage	papillary	high grade	Relative expression_x000D_ (SPARCL1/GAPDH) (adjacent urothelium tissue)	Relative expression_x000D_ (SPARCL1/GAPDH) (adjacent urothelium tissue)
H0003	2015-11-12	54	male	2	1	1	20.5908	0.869016
H0006	2015-11-18	61	male	0	1	1	16.9635	0.598473
H0011	2015-12-14	81	female	3	1	1	29.6972	0.414568
H0013	2015-12-17	82	female	0	1	1	20.0184	0.355023
H0015	2015-12-22	55	female	2	0	1	25.6522	2.90257
H0018	2015-12-28	75	female	3	0	1	57.0142	5.75481
H0020	2015-12-28	67	male	0	1	1	34.3213	4.17987
H0022	2016-01-04	72	female	3	1	1	30.9978	4.01092
H0023	2016-01-05	73	female	0	1	1	27.8414	1.3331
H0024	2016-01-06	66	male	3	1	1	69.3482	0.971894
H0027	2016-01-27	55	female	4	0	1	86.824	0.567458
H0031	2016-03-01	67	female	1	1	1	36.5	0.38739
H0033	2016-03-03	63	female	3	1	1	30.5181	0.677218
H0036	2016-03-07	74	female	2	1	1	41.8688	0.00319624
H0039	2016-03-17	62	female	1	1	1	52.4452	0.927256
H0040	2016-03-17	66	female	4	1	1	45.1855	1.94441
H0043	2016-03-25	51	female	0	1	1	33.7901	1.36965
H0051	2016-04-25	59	female	2	1	1	16.6342	1.03658
H0052	2016-04-26	58	male	1	1	0	53.2182	3.18785
H0058	2016-05-04	57	male	3	1	1	35.8617	0.444747
H0069	2016-05-19	58	male	0	1	1	36.8928	17.9474
H0076	2016-05-31	58	female	3	0	1	23.0017	2.34339
H0080	2016-06-01	68	male	3	1	1	45.6606	1.22382
H0081	2016-06-02	42	male	2	1	1	23.4029	0.369768
H0085	2016-06-15	39	female	3	1	1	80.2797	0.706659
H0105	2016-07-26	66	male	3	0	1	61.3474	2.00779
H0110	2016-08-09	65	male	1	0	1	44.8522	0.836246
H0112	2016-08-10	69	male	0	1	0	52.5856	0.611031
H0119	2016-08-30	73	female	1	1	0	42.3889	0.784685
H0123	2016-09-02	63	male	3	0	1	58.9017	0.389672
H0131	2016-09-21	73	female	3	1	1	32.7778	0.7395
H0135	2016-09-23	58	female	1	1	1	48.4852	1.23564
H0139	2016-10-03	58	male	3	1	1	56.0518	1.2896
H0143	2016-10-12	68	male	4	1	1	101.907	1.01714
H0148	2016-10-24	77	male	1	1	1	16.0504	1.68533
H0150	2016-11-14	55	female	1	1	1	11.3419	1.89689
H0151	2016-11-17	76	male	3	1	1	7.02075	87.9496
H0154	2016-12-02	87	male	3	1	1	133.522	2.20701
H0155	2016-12-08	74	female	0	1	1	48.7114	1.25191
H0160	2016-12-21	80	female	1	1	1	63.9447	8.47608
H0165	2017-01-17	84	female	1	1	1	31.5937	3.69155
H0167	2017-02-14	57	male	3	1	1	14.551	9.05015
H0170	2017-03-22	69	female	1	0	1	24.1998	0.851981
H0171	2017-03-22	86	female	1	0	1	108.297	0.412963
H0172	2017-03-23	66	female	0	1	1	9.18996	0.853913
H0174	2017-04-06	83	female	3	1	1	32.8155	0.326863
H0176	2017-04-14	65	male	2	1	1	7.96678	0.931596
H0178	2017-04-21	56	male	1b			17.0193	0.215544
H0179	2017-04-25	66	male	3	1	1	40.0082	0.522888
H0180	2017-04-25	71	male	3	1	1	21.3678	1.66415
H0184	2017-04-28	79	male	4	1	1	57.3646	3.83906
H0185	2017-05-02	78	female	2	1	1	41.4364	1.6015
H0188	2017-05-12	49	male	1	1	1	59.9586	0.335435
H0189	2017-05-15	81	female	0	1	1	57.2816	1.97078
H0192	2017-06-08	77	female	3	1	1	32.1381	3.62611
